# Supplementary material for: Recent genomic heritage in Scotland
Source: BMC Genomics. 2015 Jun 6;16(1):437. doi: 10.1186/s12864-015-1605-2 (PMC4458001; doi:10.1186/s12864-015-1605-2)
Supplement: Additional file 2: Table S1. — Results for regions responsible of the PCs forming three-cluster patterns detected in the GWAS analysis: Chromosome, number of the PC showing the pattern, length of the area (in base pairs), chromosomal region where it is located and genes located in them (including complete name and known functions). [file 12864_2015_1605_MOESM2_ESM.xlsx]

## Sheet: Genesofregions
Chr	PCA	lengthBP	location	Genes	Name	Citation	Function
2	3	2380617	2q21.3-q22.1	LCT	Lactase	[11]	Hydrolysis of the disaccharidelactose
2	5	189827	2q37.1	UGT1A1	UDP glucuronosyltransferase 1 family, polypeptide A1		Transforms small lipophilic molecules, such as steroids, bilirubin, hormones, and drugs, into water-soluble, excretable metabolites
				UGT1A3	UDP glucuronosyltransferase 1 family, polypeptide A3		Transforms small lipophilic molecules, such as steroids, bilirubin, hormones, and drugs, into water-soluble, excretable metabolites
				UGT1A4	UDP glucuronosyltransferase 1 family, polypeptide A4		Transforms small lipophilic molecules, such as steroids, bilirubin, hormones, and drugs, into water-soluble, excretable metabolites
				UGT1A5	UDP glucuronosyltransferase 1 family, polypeptide A5		Transforms small lipophilic molecules, such as steroids, bilirubin, hormones, and drugs, into water-soluble, excretable metabolites
				UGT1A6	UDP glucuronosyltransferase 1 family, polypeptide A6		Transforms small lipophilic molecules, such as steroids, bilirubin, hormones, and drugs, into water-soluble, excretable metabolites
				UGT1A7	UDP glucuronosyltransferase 1 family, polypeptide A7		Transforms small lipophilic molecules, such as steroids, bilirubin, hormones, and drugs, into water-soluble, excretable metabolites
				UGT1A8	UDP glucuronosyltransferase 1 family, polypeptide A8		Transforms small lipophilic molecules, such as steroids, bilirubin, hormones, and drugs, into water-soluble, excretable metabolites
				UGT1A9	UDP glucuronosyltransferase 1 family, polypeptide A9		Transforms small lipophilic molecules, such as steroids, bilirubin, hormones, and drugs, into water-soluble, excretable metabolites
				UGT1A10	UDP glucuronosyltransferase 1 family, polypeptide A10		Transforms small lipophilic molecules, such as steroids, bilirubin, hormones, and drugs, into water-soluble, excretable metabolites
4	3	598776	4q23	ADH1A	Alcohol dehydrogenase 1A		Alcohol metabolism
				ADH1B	Alcohol dehydrogenase 1B		Alcohol metabolism
				ADH1C	Alcohol dehydrogenase 1C		Alcohol metabolism
				ADH4	Alcohol dehydrogenase 4		Alcohol metabolism
				ADH5	Alcohol dehydrogenase 5		Alcohol metabolism
				ADH6	Alcohol dehydrogenase 6		Alcohol metabolism
				METAP1	Methionyl aminopeptidase 1		-
				EIF4E	Eukaryotic translation initiation factor 4E		Aids in translation initiation by recruiting ribosomes to the mRNA
5	3	2147791	5q23.3-q31.1	HINT1	Histidine triad nucleotide binding protein 1		Hydrolyzes substrates such as AMP-morpholidate, AMP-N-alanine methyl ester, AMP-alpha-acetyl lysine methyl ester, and AMP-NH2. Tumor supressing
				RAPGEF6	Rap guanine nucleotide exchange factor (GEF) 6		-
				PDLIM4	PDZ and LIM domain 4		Bone development. Related to osteoporosis
				FNIP1	Folliculin interacting protein 1		-
				IL3	Interleukin 3 (colony-stimulating factor, multiple)		Potent growth promoting cytokine. Several cell cycle functions
				CSF2	Colony stimulating factor 2 (granulocyte-macrophage)		Cytokine that controls the production, differentiation, and function of granulocytes and macrophages
				ACSL6	Acyl-CoA synthetase long-chain family member 6		Collagen synthesis
				P4HA2	Prolyl 4-hydroxylase, alpha polypeptide II		Component of prolyl 4-hydroxylase, a key enzyme in collagen synthesis
				SLC22A4	Solute carrier family 22 member 4		Organic cation transporter and plasma integral membrane protein
				IRF1 (part)	Interferon regulatory factor 1		Plays roles in regulating apoptosis and tumor-suppressoion.
6	3	7568778	6p22.3-p21.32	MHC	Major Histocompatibility Complex (several genes)	[11]	Inmunity
7	3	743855	7q21.2	AKAP9	A kinase (PRKA) anchor protein (yotiao) 9		Binds to the regulatory subunit of PKA and confines the PKA to discrete locations within the cell
				MTERF	Mitochondrial transcription termination factor		Attenuating transcription from the mitochondrial genome
				KRIT1	Snkyrin repeat containing		Binds to ICAP1alpha and plays a critical role in beta1-integrin-mediated cell proliferation
				CYP51A1	Cytochrome P450, family 51, subfamily A, polypeptide 1		Member of cytochrome P450 superfamily. Catalyzes many reactions involved in drug metabolism and synthesis of cholesterol, steroids and other lipids
15	3	257422	15q21.3	ALDH1A2	Aldehyde dehydrogenase 1 family, member A2		Catalyzes the synthesis of retinoic acid (RA) from retinaldehyde
18	3	368505	18q11.2	CHST9	Carbohydrate (N-acetylgalactosamine 4-0) sulfotransferase 9		Catalyzes the transfer of sulfate to position 4 of non-reducing N-acetylgalactosamine (GalNAc) residues (in Golgi membrane)
19	3	1828022	19q13.12-q13.12	ZNF	Zinc finger proteins (several)		-
20	3	1924245	20q11.22-q11.23	ITCH	Itchy E3 ubiquitin protein ligase		Targets specific proteins for lysosomal degradation
				RBM39	RNA binding motif protein 39		Plays a role in both steroid hormone receptor-mediated transcription and alternative splicing
				EDEM2	ER degradation enhancer, mannosidase alpha-like 2		ER-associated degradation of glycoproteins
				UQCC	Ubiquinol-cytochrome c reductase complex chaperone		Polymorphisms in this gene are associated with variation in human height and osteoarthritis
				GSS	Glutathione synthetase		Functions as a homodimer to catalyze the second step of glutathione biosynthesis
				PIGU	Phosphatidylinositol glycan anchor biosynthesis, class U		Fifth subunit of GPI transamidase that attaches GPI-anchors to proteins
				NCOA6	Nuclear receptor coactivator 6		Interacts with nuclear hormone receptors to enhance their transcriptional activator functions
				ACSS2	Acyl-CoA synthetase short-chain family member 2		Catalyzes the activation of acetate for use in lipid synthesis and energy generation
				TRPC4AP	Transient receptor potential cation channel associated protein		-
				CPNE1	Copine I		May regulate molecular events at the interface of the cell membrane and cytoplasm
				EPB41L1	Erythrocyte membrane protein band 4.1-like 1		Mediates interactions between the erythrocyte cytoskeleton and the overlying plasma membrane
20	4	512301	20q13.12	WFDC	WAP four-disulfide core different domains		Protease inhibitors. Most WFDC gene members are localized to chromosome 20q12-q13 in two clusters: centromeric and telomeric
				UBE2C	Ubiquitin-conjugating enzyme E2C		Destruction of mitotic cyclins and for cell cycle progression, and may be involved in cancer progression
				SNX21	Sorting nexin family member 21		Intracellular trafficking
				PLTP	Phospholipid transfer protein		One of at least two lipid transfer proteins found in human plasma
				ACOT8	Acyl-CoA thioesterase 8		Appears to be involved more in the oxidation of fatty acids rather than in their formation
				CTSA	Cathepsin A		Glycoprotein which associates with lysosomal enzymes beta-galactosidase and neuraminidase to form a complex of high molecular weight multimers
21	4	439159	21q22.11	KRTAP	Keratin associated proteins (several)		-
22	3	1502009	22q13.12	TEF	Thyrotrophic embryonic factor		Appears to be restricted to the developing anterior pituitary gland
				POLR3H	Polymerase (RNA) III (DNA directed) polypeptide H		-
				MEI1	Meiosis inhibitor 1		-
				SEPT3	Septin 3		GTPase required for cytokinesis
				CENPM	Centromere protein M		-
		Information obtained from UCSC Genome Browser on Human Feb. 2009 (GRCh37/hg19) Assembly and Ensembl! on 08-10-2013
